# Supplementary material for: Associations between Perceptions and Measures of Weather and Walking, United States—2015
Source: Int J Environ Res Public Health. 2021 Aug 9;18(16):8398. doi: 10.3390/ijerph18168398 (PMC8392542; doi:10.3390/ijerph18168398)
Supplement: Supplementary file 1 [file ijerph-18-08398-s001.zip]

Archive with 1 entries (1 files):
- ijerph-1307047-SI.pdf
